# Supplementary material for: FRED enables standardized FAIR metadata generation and management for omics research
Source: Sci Rep. 2026 Jul 24;16:23202. doi: 10.1038/s41598-026-61886-9 (PMC13400734; doi:10.1038/s41598-026-61886-9)
Supplement: Supplementary file 1 — Supplementary Material 1 [file 41598_2026_61886_MOESM1_ESM.xlsx]

## Sheet: Tabelle1
Feature / Tool	Yoda	Coscine	openBIS	ISA API	lesSDRF	MARMoSET	odMLtables	FDCube	FRED
open source (license)	Yes (GPL v3)	Yes (MIT)	Yes (Apache 2.0)	Yes (CPAL-1.0)	Yes (MIT)	Yes (MIT)	Yes (BSD-3)	Yes (MIT)	Yes (MIT)
domain / scope	General RDM	General RDM	General lab / experiment RDM	Life sciences (omics)	Proteomics only	Mass spectrometry only	Neurophysiology	Multi-omics, biomedical / clinical	General omics (all types)
supported metadata standards	Custom / configurable (iRODS)	Custom FAIR-compliant	Custom, flexible	ISA-Tab, ISA-JSON	SDRF-Proteomics	MIAPE / JPR	odML	ISA framework, Phenopackets, FAIR Data Points	Custom YAML; GEO and MAGE-TAB export
metadata format	JSON objects	RDF format	Database	ISA-Tab (TSV multi-file), ISA-JSON	SDRF file (TSV)	JSON file, TSV, Excel	odML (XML / JSON / YAML) ↔ Excel/CSV	RDF/Turtle (FAIR Data Points)	YAML file
metadata definition	Pre-defined templates, configurable after consultation with instance data manager	Pre-defined templates, configurable after review by FDM team	Defined by instance admin	ISA framework schema (Investigation / Study / Assay)	Pre-defined SDRF structure, not configurable	Fixed (instrument parameters extracted from RAW files)	Hierarchical odML templates, user-defined	ISA metadata schema + Phenopackets	Pre-defined metadata structure, configurable
guided metadata creation	No	No	No	Partially (ISAcreator desktop GUI)	Yes (web interface, SDRF format only)	Automated extraction (no user dialog)	No (GUI for conversion / editing only)	No	Yes (CLI dialog + web interface, format-agnostic)
validation	Validation for defined templates, configurable after consultation with instance data manager	Validation for defined templates, configurable after review by FDM team	Defined by instance admin	Yes (ISA structure + ontology terms)	Validation for defined SDRF structure, not configurable	No validation	Yes (odML schema validation)	Validation for structure and values	Syntactic + logical validation for structure and values, configurable
search / discovery	Yes (OAI-PMH, API)	Yes (API)	Yes (API + web)	No (via external repository integration)	No	No	No	Yes (SPARQL queries)	Yes (logical cross-file search, AND / OR / NOT)
export formats	HTML, OAI-PMH, JSON	RDF file	PDF, XLSX	ISA-Tab, ISA-JSON, multiple omics formats	SDRF file	JSON, TSV, Excel	odML (XML / JSON / YAML), Excel / CSV	RDF/Turtle, ISA-Tab	YAML, GEO (Excel), MAGE-TAB
visualization of experimental design	No	No	Yes (experiment hierarchy graphs)	No	No	No	No	No	Yes (interactive plot, HTML / PNG export)
hierarchy support	Low-level hierarchies	No hierarchies	Hierarchical structure	Hierarchical (Investigation > Study > Assay)	No hierarchies	No hierarchies	Hierarchical structure	Hierarchical structure	Hierarchical structure; dependencies between keys can be defined
deployment options	Server (iRODS); Docker for development	Cloud SaaS (RWTH hosted, no self-hosting)	Self-hosted server (JDK 17 + PostgreSQL); Docker	Desktop app (ISAcreator); Python API; Docker	Hosted web app (lessdrf.streamlit.app)	Windows CLI + cross-platform R package	Python library + standalone GUI (client)	Decentralized Docker nodes (per data station)	CLI (pip); self-hosted Docker Compose web app
installation complexity	Dedicated server required	No installation (cloud service)	Dedicated server required	pip / Bioconda or desktop app	No installation required (hosted web app)	Windows executable + R package	pip install	Dedicated server / node per institution	pip install (CLI) or Docker Compose (web)
audience	Facility, institution	Facility, institution (primarily Germany / NRW)	Facility, research institution	Omics researchers, repository curators	Single user (proteomics)	Single user (MS core facility)	Single user (neuroscientist)	Facility, research institution (clinical / biomedical)	Single user, workgroup, facility
