# Supplementary material for: FRED enables standardized FAIR metadata generation and management for omics research
Source: Sci Rep. 2026 Jul 24;16:23202. doi: 10.1038/s41598-026-61886-9 (PMC13400734; doi:10.1038/s41598-026-61886-9)
Supplement: Supplementary file 3 — Supplementary Material 3 [file 41598_2026_61886_MOESM3_ESM.txt]

project:
  id: GSE130699
  project_name: Single-nucleus RNA-seq of mouse ventricular cardiomyocytes (cardiac
    regeneration)
  date: 18.03.2020
  description: |
    Single-nucleus RNA-seq dataset examining cardiac regeneration potential in mouse ventricular cardiomyocytes across two injury conditions (LAD-ligation, sham), two developmental stages (postnatal day 1 and day 8), and two post-operative time points (day 1 and day 3). Source: Cui et al. 2020, Developmental Cell 53, 102-116. GEO accession GSE130699.
  owner:
    name: Mustermann, Max
    ldap_name: mmuster
    department: AG-Mustermann
    email: max.mustermann@email.de
  further_description:
  - 'DOI: 10.1016/j.devcel.2020.02.019'
  - https://www.ncbi.nlm.nih.gov/geo/query/acc.cgi?acc=GSE130699
  publication:
  - pubmed_id: 32220304
    title: Dynamic Transcriptional Responses to Injury of Regenerative and Non-regenerative
      Cardiomyocytes Revealed by Single-Nucleus RNA Sequencing.
    year: 2020
    author:
    - Cui M
    - Wang Z
    - Chen K
    - et. al
    journal: Dev Cell
    volume: 53
    issue: 1
    pages: 102-116.e8
    doi: 10.1016/j.devcel.2020.02.019
experimental_setting:
- setting_id: exp1
  organism:
    organism_name: Mus_musculus
    taxonomy_id: '10090'
  experimental_factors:
  - factor: injury
    values:
    - injury_status:
      - injured
      injury_type:
      - LAD-ligation
      - sham
  - factor: age
    values:
    - unit: days
      value: 1
    - unit: days
      value: 8
  - factor: time_point
    values:
    - unit: days
      value: 1
    - unit: days
      value: 3
  conditions:
  - condition_name: injury:{injury_type:"LAD-ligation"|injury_status:"injured"}-age:"1days"-time_point:"1days"
    biological_replicates:
      samples:
      - sample_name: inj#tp.LAD+sts.inj-age.1d-tmp.1d_b01
        pooled: false
        donor_count: 1
        number_of_measurements: 1
        injury:
        - injury_type: LAD-ligation
          injury_status: injured
        age:
          value: 1
          unit: days
        time_point:
          value: 1
          unit: days
        technical_replicates:
          count: 1
          sample_name:
          - GSE130699_exp1_snRNA_mmu_inj#tp.LAD+sts.inj-age.1d-tmp.1d_b01_t01_m01
          filenames:
          - GSE130699__1__snRNA__LAD-inj_1d_1d__1
        cell_type: Cardiomyocytes
        tissue:
        - heart
        - ventricle
        life_stage: infant
      count: 1
  - condition_name: injury:{injury_type:"LAD-ligation"|injury_status:"injured"}-age:"1days"-time_point:"3days"
    biological_replicates:
      samples:
      - sample_name: inj#tp.LAD+sts.inj-age.1d-tmp.3d_b01
        pooled: false
        donor_count: 1
        number_of_measurements: 1
        injury:
        - injury_type: LAD-ligation
          injury_status: injured
        age:
          value: 1
          unit: days
        time_point:
          value: 3
          unit: days
        technical_replicates:
          count: 1
          sample_name:
          - GSE130699_exp1_snRNA_mmu_inj#tp.LAD+sts.inj-age.1d-tmp.3d_b01_t01_m01
          filenames:
          - GSE130699__2__snRNA__LAD-inj_1d_3d__1
        cell_type: Cardiomyocytes
        tissue:
        - heart
        - ventricle
        life_stage: infant
      count: 1
  - condition_name: injury:{injury_type:"LAD-ligation"|injury_status:"injured"}-age:"8days"-time_point:"1days"
    biological_replicates:
      samples:
      - sample_name: inj#tp.LAD+sts.inj-age.8d-tmp.1d_b01
        pooled: false
        donor_count: 1
        number_of_measurements: 1
        injury:
        - injury_type: LAD-ligation
          injury_status: injured
        age:
          value: 8
          unit: days
        time_point:
          value: 1
          unit: days
        technical_replicates:
          count: 1
          sample_name:
          - GSE130699_exp1_snRNA_mmu_inj#tp.LAD+sts.inj-age.8d-tmp.1d_b01_t01_m01
          filenames:
          - GSE130699__3__snRNA__LAD-inj_8d_1d__1
        cell_type: Cardiomyocytes
        tissue:
        - heart
        - ventricle
        life_stage: infant
      count: 1
  - condition_name: injury:{injury_type:"LAD-ligation"|injury_status:"injured"}-age:"8days"-time_point:"3days"
    biological_replicates:
      samples:
      - sample_name: inj#tp.LAD+sts.inj-age.8d-tmp.3d_b01
        pooled: false
        donor_count: 1
        number_of_measurements: 1
        injury:
        - injury_type: LAD-ligation
          injury_status: injured
        age:
          value: 8
          unit: days
        time_point:
          value: 3
          unit: days
        technical_replicates:
          count: 1
          sample_name:
          - GSE130699_exp1_snRNA_mmu_inj#tp.LAD+sts.inj-age.8d-tmp.3d_b01_t01_m01
          filenames:
          - GSE130699__4__snRNA__LAD-inj_8d_3d__1
        cell_type: Cardiomyocytes
        tissue:
        - heart
        - ventricle
        life_stage: infant
      count: 1
  - condition_name: injury:{injury_type:"sham"|injury_status:"injured"}-age:"1days"-time_point:"1days"
    biological_replicates:
      samples:
      - sample_name: inj#tp.sham+sts.inj-age.1d-tmp.1d_b01
        pooled: false
        donor_count: 1
        number_of_measurements: 1
        injury:
        - injury_type: sham
          injury_status: injured
        age:
          value: 1
          unit: days
        time_point:
          value: 1
          unit: days
        technical_replicates:
          count: 1
          sample_name:
          - GSE130699_exp1_snRNA_mmu_inj#tp.sham+sts.inj-age.1d-tmp.1d_b01_t01_m01
          filenames:
          - GSE130699__5__snRNA__sham-inj_1d_1d__1
        cell_type: Cardiomyocytes
        tissue:
        - heart
        - ventricle
        life_stage: infant
      count: 1
  - condition_name: injury:{injury_type:"sham"|injury_status:"injured"}-age:"1days"-time_point:"3days"
    biological_replicates:
      samples:
      - sample_name: inj#tp.sham+sts.inj-age.1d-tmp.3d_b01
        pooled: false
        donor_count: 1
        number_of_measurements: 1
        injury:
        - injury_type: sham
          injury_status: injured
        age:
          value: 1
          unit: days
        time_point:
          value: 3
          unit: days
        technical_replicates:
          count: 1
          sample_name:
          - GSE130699_exp1_snRNA_mmu_inj#tp.sham+sts.inj-age.1d-tmp.3d_b01_t01_m01
          filenames:
          - GSE130699__6__snRNA__sham-inj_1d_3d__1
        cell_type: Cardiomyocytes
        tissue:
        - heart
        - ventricle
        life_stage: infant
      count: 1
  - condition_name: injury:{injury_type:"sham"|injury_status:"injured"}-age:"8days"-time_point:"1days"
    biological_replicates:
      samples:
      - sample_name: inj#tp.sham+sts.inj-age.8d-tmp.1d_b01
        pooled: false
        donor_count: 1
        number_of_measurements: 1
        injury:
        - injury_type: sham
          injury_status: injured
        age:
          value: 8
          unit: days
        time_point:
          value: 1
          unit: days
        technical_replicates:
          count: 1
          sample_name:
          - GSE130699_exp1_snRNA_mmu_inj#tp.sham+sts.inj-age.8d-tmp.1d_b01_t01_m01
          filenames:
          - GSE130699__7__snRNA__sham-inj_8d_1d__1
        cell_type: Cardiomyocytes
        tissue:
        - heart
        - ventricle
        life_stage: infant
      count: 1
  - condition_name: injury:{injury_type:"sham"|injury_status:"injured"}-age:"8days"-time_point:"3days"
    biological_replicates:
      samples:
      - sample_name: inj#tp.sham+sts.inj-age.8d-tmp.3d_b01
        pooled: false
        donor_count: 1
        number_of_measurements: 1
        injury:
        - injury_type: sham
          injury_status: injured
        age:
          value: 8
          unit: days
        time_point:
          value: 3
          unit: days
        technical_replicates:
          count: 1
          sample_name:
          - GSE130699_exp1_snRNA_mmu_inj#tp.sham+sts.inj-age.8d-tmp.3d_b01_t01_m01
          filenames:
          - GSE130699__8__snRNA__sham-inj_8d_3d__1
        cell_type: Cardiomyocytes
        tissue:
        - heart
        - ventricle
        life_stage: infant
      count: 1
technical_details:
  techniques:
  - setting: exp1
    technique:
    - snRNA-seq
