# Supplementary material for: FRED enables standardized FAIR metadata generation and management for omics research
Source: Sci Rep. 2026 Jul 24;16:23202. doi: 10.1038/s41598-026-61886-9 (PMC13400734; doi:10.1038/s41598-026-61886-9)
Supplement: Supplementary file 4 — Supplementary Material 4 [file 41598_2026_61886_MOESM4_ESM.xlsx]

## Sheet: Metadata
# This is a metadata template for submission of high-throughput sequencing samples to the GEO database.
# Before filling out the template, we highly recommend reviewing the appropriate EXAMPLE template(s) found on tabs of this Excel file (see bottom).
# Fields with a red triangle in the upper-right corner have pop-up instructions that can be displayed if you hover over the field.
# Invalid duplicate entries will be auto-highlighted. Please correct. For example, library name, title, raw file entries must be unique.
STUDY
# This section describes the overall study.
# Information provided in this section will be displayed in a GEO Series record (GSExxxxxx) on a public web page.
# STUDY information must be listed in column B. Add more rows, if needed. Do not place text in column C or beyond.
*title	Single-nucleus RNA-seq of mouse ventricular cardiomyocytes (cardiac regeneration)
*summary (abstract)	Single-nucleus RNA-seq dataset examining cardiac regeneration potential in mouse ventricular cardiomyocytes across two injury conditions (LAD-ligation, sham), two developmental stages (postnatal day 1 and day 8), and two post-operative time points (day 1 and day 3). Source: Cui et al. 2020, Developmental Cell 53, 102-116. GEO accession GSE130699.
*experimental design	Samples analyzed by snRNA-seq with experimental factors: injury (injured, LAD-ligation, sham); age (days, 1, days, 8); time_point (days, 1, days, 3)
contributor	Max, Mustermann
contributor
contributor
contributor
contributor
contributor
contributor
supplementary file
SAMPLES
# Information provided in this section will be displayed in GEO Sample records (GSMxxxxxxx) on public web pages.
# A GEO Sample record will be created from each row in this section.
# Biological replicates of the same sample: If provided, should be listed on different rows and titled accordingly (biol rep 1, biol rep 2, and so on).
# Technical replicates, eg, the same libraries were run in different lanes of a flow cell or sequenced multiple times: If provided, list all raw files in the same row, adding more "raw file" columns as needed to accommodate all raw files.
# One library per row. All library names, titles and raw files must be unique.
*library name	*title	*library strategy	*organism	**tissue	**cell type	developmental stage	injury	time	age	*molecule	*single or paired-end	*instrument model	description	processed data file	processed data file	*raw file
GSE130699_exp1_snRNA_mmu_inj#tp.LAD+sts.inj-age.1d-tmp.1d_b01_t01_m01	GSE130699__1__snRNA__LAD-inj_1d_1d__1	RNA-Seq	Mus musculus	heart;ventricle	Cardiomyocytes	infant	LAD-ligation	1 days	1 days	polyA RNA	paired-end	[TO BE FILLED]				GSE130699__1__snRNA__LAD-inj_1d_1d__1
GSE130699_exp1_snRNA_mmu_inj#tp.LAD+sts.inj-age.1d-tmp.3d_b01_t01_m01	GSE130699__2__snRNA__LAD-inj_1d_3d__1	RNA-Seq	Mus musculus	heart;ventricle	Cardiomyocytes	infant	LAD-ligation	3 days	1 days	polyA RNA	paired-end	[TO BE FILLED]				GSE130699__2__snRNA__LAD-inj_1d_3d__1
GSE130699_exp1_snRNA_mmu_inj#tp.LAD+sts.inj-age.8d-tmp.1d_b01_t01_m01	GSE130699__3__snRNA__LAD-inj_8d_1d__1	RNA-Seq	Mus musculus	heart;ventricle	Cardiomyocytes	infant	LAD-ligation	1 days	8 days	polyA RNA	paired-end	[TO BE FILLED]				GSE130699__3__snRNA__LAD-inj_8d_1d__1
GSE130699_exp1_snRNA_mmu_inj#tp.LAD+sts.inj-age.8d-tmp.3d_b01_t01_m01	GSE130699__4__snRNA__LAD-inj_8d_3d__1	RNA-Seq	Mus musculus	heart;ventricle	Cardiomyocytes	infant	LAD-ligation	3 days	8 days	polyA RNA	paired-end	[TO BE FILLED]				GSE130699__4__snRNA__LAD-inj_8d_3d__1
GSE130699_exp1_snRNA_mmu_inj#tp.sham+sts.inj-age.1d-tmp.1d_b01_t01_m01	GSE130699__5__snRNA__sham-inj_1d_1d__1	RNA-Seq	Mus musculus	heart;ventricle	Cardiomyocytes	infant	sham	1 days	1 days	polyA RNA	paired-end	[TO BE FILLED]				GSE130699__5__snRNA__sham-inj_1d_1d__1
GSE130699_exp1_snRNA_mmu_inj#tp.sham+sts.inj-age.1d-tmp.3d_b01_t01_m01	GSE130699__6__snRNA__sham-inj_1d_3d__1	RNA-Seq	Mus musculus	heart;ventricle	Cardiomyocytes	infant	sham	3 days	1 days	polyA RNA	paired-end	[TO BE FILLED]				GSE130699__6__snRNA__sham-inj_1d_3d__1
GSE130699_exp1_snRNA_mmu_inj#tp.sham+sts.inj-age.8d-tmp.1d_b01_t01_m01	GSE130699__7__snRNA__sham-inj_8d_1d__1	RNA-Seq	Mus musculus	heart;ventricle	Cardiomyocytes	infant	sham	1 days	8 days	polyA RNA	paired-end	[TO BE FILLED]				GSE130699__7__snRNA__sham-inj_8d_1d__1
GSE130699_exp1_snRNA_mmu_inj#tp.sham+sts.inj-age.8d-tmp.3d_b01_t01_m01	GSE130699__8__snRNA__sham-inj_8d_3d__1	RNA-Seq	Mus musculus	heart;ventricle	Cardiomyocytes	infant	sham	3 days	8 days	polyA RNA	paired-end	[TO BE FILLED]				GSE130699__8__snRNA__sham-inj_8d_3d__1
PROTOCOLS
# Information provided in this section will appear in each GEO Sample record (GSMxxxxxxx).
# PROTOCOLS information must be listed in column B. Add more rows, if needed. Do not place text in column C or beyond.
growth protocol	optional
treatment protocol	optional
*extract protocol	[fill in: RNA/DNA extraction method]
*library construction protocol	[fill in: library preparation method]
*data processing step	[fill in: alignment tool, parameters, genome version]
data processing step
data processing step
data processing step
data processing step
*genome build/assembly	[fill in: e.g. mm10, hg38, GRCm38]
*processed data files format and content	[fill in: e.g. tab-delimited counts matrix]
processed data files format and content
PAIRED-END EXPERIMENTS
# If "paired-end" experiments are included, list the FASTQ files for each paired-end run in a row. Each row will become one sequencing run on a GEO Sample record (GSMxxxxxxx).
# Single-cell or Spatial transcriptomics data: If applicable, list index files (I1, I2, etc.) in "file name 3", "file name 4" columns.
# All raw files listed in PAIRED-END EXPERIMENTS must also be listed in the SAMPLES section above.
file name 1	file name 2	file name 3	file name 4

## Sheet: Instructions
This file contains the following worksheets: Instructions for high-throughput sequence (HTS) submissions to NCBI GEO Metadata template (Use this tab to provide study, sample and protocol information. Please completely annotate the template. Failure to do so may result in significant delays in processing.) MD5 Checksums for the raw data files and processed data files referenced in Metadata Templat…
This file was last updated by GEO on Dec 17, 2024.
Full online instructions and pointers to more examples are at: https://www.ncbi.nlm.nih.gov/geo/info/seq.html
For questions or concerns, please email us at geo@ncbi.nlm.nih.gov
Quick Instructions	Links
Step 1: Check that GEO accepts your data type.	Categories of data we do and do not accept
Step 2: Gather raw data files.	Raw data file instructions
Step 3: Gather processed data files.	Processed data file instructions
Step 4: Fill in Metadata tab (one seq type per template). Please review "Before completing your Metadata file" below.	First tab, at the foot of this page
Step 5: Fill in MD5 Checksums sheet for any raw data files and processed data files referenced in Metadata tab.
Step 6: Create a single folder on your computer that contains all raw and processed data files for your experiment. If you have multiple experiments (e.g., ChIP-seq, RNA-seq), please use one folder per experiment.	Create folder
Step 7: FTP the data folder(s) to GEO.	FTP instructions
Step 8: Upload your metadata file(s) on the Submit Metadata page after the FTP transfer is complete; Submissions will not get processed without an uploaded metadata file.	Submit Metadata
Step 9: Your submission is placed into the processing queue and reviewed within 5 business days; expect to receive an email from GEO curators with questions about your submission or the GEO accession numbers.	When will my data receive GEO accession numbers?
* Updating GEO records (that have been processed and approved) can be labor-intensive and time-consuming, so please carefully prepare your submission before you transfer your files to the GEO FTP server. If you must update your GEO records, please see our instructions for updates available with the link at right.	Updating your GEO records
Common FAQs (for more FAQs, see https://www.ncbi.nlm.nih.gov/geo/info/seq.html#faq)
Human data warning DO NOT SUBMIT TO GEO if there are patient privacy concerns regarding making data fully public. Rather, submit to NCBI's dbGaP (https://www.ncbi.nlm.nih.gov/gap/) database, which has controlled access mechanisms and is an appropriate resource for hosting sensitive patient data. It is the submitter's responsibility to ensure that the submitted information does not compromise part…
Raw data already submitted to SRA It is not necessary for you to submit raw data directly to SRA, but if you did and you want corresponding GEO entries, please use the metadata template specific for this case: https://www.ncbi.nlm.nih.gov/geo/info/seq.html#sra NOTE: Do not upload the raw files to GEO and do not list the raw file names in the Metadata template.

## Sheet: MD5 Checksums
# We strongly recommend that submitters provide MD5 checksums for their raw data files. The checksums are used to verify file integrity. Checksums can be calculated using the following methods:
# Unix: md5sum <file>
# OS X: md5 <file>
# Windows: Windows Command Processor (cmd): certutil -hashfile <file> MD5
RAW FILES					PROCESSED DATA FILES
file name	file checksum				file name	file checksum

## Sheet: RNA-seq EXAMPLE
# This EXAMPLE worksheet is for illustrative purposes only and is not editable. Please complete the “Metadata Template" for your submission.
STUDY
# This section describes the overall study.
# Information provided in this section will be displayed in a GEO Series record (GSExxxxxx) on a public web page.
# STUDY information must be listed in column B. Add more rows, if needed. Do not place text in column C or beyond.
*title	Effect of depletion of KDM4D, NFIB, and TNFα on gene expression during adipogenic differentiation of C3H10T1/2 mesenchymal stem cells
*summary (abstract)	The coordinated and sequential actions of lineage-specific transcription factors and epigenetic regulators are essential for the initiation and maintenance of cellular differentiation. We here report KDM4D histone demethylase as a key regulator of adipogenesis in C3H10T1/2 mesenchymal stem cells. The depletion of KDM4D results in impaired differentiation, which can be rescued by exogenous KDM4D, …
experimental design	RNA-seq profiling of wildtype C3H10T1/2 cells and their knockdown derivatives (shKDM4D, shNFIB, and shTNFα) at Day0 and Day5 of adipogenic differentiation.
contributor	Esther,E, Lee
contributor	Yoon-Kyung,Choi
supplementary file	raw_counts.txt
SAMPLES
# Information provided in this section will be displayed in GEO Sample records (GSMxxxxxxx) on public web pages.
# A GEO Sample record will be created from each row in this section.
# Biological replicates of the same sample: If provided, should be listed on different rows and titled accordingly (biol rep 1, biol rep 2, and so on).
# Technical replicates, eg, the same libraries were run in different lanes of a flow cell or sequenced multiple times: If provided, list all raw files in the same row, adding more "raw file" columns as needed to accommodate all raw files.
# One library per row. All library names, titles and raw files must be unique.
*library name	*title	*library strategy	*organism	**cell line	**cell type	genotype	treatment	time	*molecule	*single or paired-end	*instrument model	description	processed data file	processed data file	*raw file	raw file	raw file	raw file
Sample 1	C3H10T1/2 cells, shControl, Day0	RNA-seq	Mus musculus	C3H 10T1/2	mesenchymal stem cells	WT	adipogenic differentiation	Day 0	total RNA	paired-end	Illumina HiSeq 2500	Column name in raw_counts_All_Samples.txt: shControl_D0	raw_counts_All_Samples.txt	shControl_D0_FPKM.csv	shControl_D0_L001_R1.fastq.gz	shControl_D0_L001_R2.fastq.gz	shControl_D0_L002_R1.fastq.gz	shControl_D0_L002_R2.fastq.gz
Sample 2	C3H10T1/2 cells, shControl, Day5	RNA-seq	Mus musculus	C3H 10T1/2	mesenchymal stem cells	WT	adipogenic differentiation	Day 5	total RNA	paired-end	Illumina HiSeq 2500	Column name in raw_counts_All_Samples.txt: Control_D5	raw_counts_All_Samples.txt	shControl_D5_FPKM.csv	shControl_D5_R1.fastq.gz	shControl_D5_R2.fastq.gz
Sample 3	C3H10T1/2 cells, shKDM4D, Day0	RNA-seq	Mus musculus	C3H 10T1/2	mesenchymal stem cells	KDM4D knockdown	adipogenic differentiation	Day 0	total RNA	paired-end	Illumina HiSeq 2500	Column name in raw_counts_All_Samples.txt: KDM4D_D0	raw_counts_All_Samples.txt	shKDM4D_D0_FPKM.csv	shKDM4D_D0_R1.fastq.gz	shKDM4D_D0_R2.fastq.gz
Sample 4	C3H10T1/2 cells, shKDM4D, Day5	RNA-seq	Mus musculus	C3H 10T1/2	mesenchymal stem cells	KDM4D knockdown	adipogenic differentiation	Day 5	total RNA	paired-end	Illumina HiSeq 2500	Column name in raw_counts_All_Samples.txt: KDM4D_D5	raw_counts_All_Samples.txt	shKDM4D_D5_FPKM.csv	shKDM4D_D5_R1.fastq.gz	shKDM4D_D5_R2.fastq.gz
Sample 5	C3H10T1/2 cells, shNFIB, Day0	RNA-seq	Mus musculus	C3H 10T1/2	mesenchymal stem cells	NFIB knockdown	adipogenic differentiation	Day 0	total RNA	paired-end	Illumina HiSeq 2500	Column name in raw_counts_All_Samples.txt: NF1b_D0	raw_counts_All_Samples.txt	shNFIb_D0_FPKM.csv	shNF1b_D0.bam
Sample 6	C3H10T1/2 cells, shNFIB, Day5	RNA-seq	Mus musculus	C3H 10T1/2	mesenchymal stem cells	NFIB knockdown	adipogenic differentiation	Day 5	total RNA	paired-end	Illumina HiSeq 2500	Column name in raw_counts_All_Samples.txt: NF1b_D5	raw_counts_All_Samples.txt	shNFIb_D5_FPKM.csv	shNF1b_D5.bam
Sample 7	C3H10T1/2 cells, shTNFα, Day0	RNA-seq	Mus musculus	C3H 10T1/2	mesenchymal stem cells	TNFalpha knockdown	adipogenic differentiation	Day 0	total RNA	single	Illumina NovaSeq 6000	Column name in raw_counts_All_Samples.txt: TNFalpha_D0	raw_counts_All_Samples.txt	shTNFalpha_D0_FPKM.csv	shTNFalpha_D0.fq.gz
Sample 8	C3H10T1/2 cells, shTNFα, Day5	RNA-seq	Mus musculus	C3H 10T1/2	mesenchymal stem cells	TNFalpha knockdown	adipogenic differentiation	Day 5	total RNA	single	Illumina NovaSeq 6000	Column name in raw_counts_All_Samples.txt: TNFalpha_D5	raw_counts_All_Samples.txt	shTNFalpha_D5_FPKM.csv	shTNFalpha_D5.fq.gz
PROTOCOLS
# Information provided in this section will appear in each GEO Sample record (GSMxxxxxxx).
# PROTOCOLS information must be listed in column B. Add more rows, if needed. Do not place text in column C or beyond.
growth protocol optional	C3H 10T1/2 mesenchymal cells were maintained in DMEM supplemented with 10% fetal bovine serum (FBS) and antibiotics in humidified atmosphere with 5% CO2 at 37C
treatment protocol optional	Adipogenic differentiation was induced by treatment of 2-day post confluent cells (designated day 0, D0) with 10ug/ml insulin (Sigma).
treatment protocol optional	1uM dexamethasone (Sigma), and 0.5mM isobutylmethylxanthine (Sigma) in the presence of 10% FBS until day 2. Cells were then fed with DMEM supplemented with 10% FBS and 10ug/ml insulin for 2 days, after which they were fed every other day with DMEM containing 10% FBS
*extract protocol	RNA was harvested using Rneasy mini plus kit (Qiagen). 1.3 ug of total RNA was used for the construction of sequencing libraries.
*library construction protocol	RNA libraries for RNA-seq were prepared using SMARTER mRNA-Seq Library Prep Kit following manufacturer's protocols.
*data processing step	CLC Genomics Workbench v 11.0.1
data processing step	Sequence reads were trimmed for adaptor sequence/low-quality sequence using CLC genomic benchwork (parameter- Quality limit: 0.05)
data processing step	Trimmed sequence reads were mapped to GrCM38/mm10 using CLC genomic benchwork (parameters- mismath cost: 2 insertion cost: 3 deletion cost: 3 length fraction: 0.8 similarity fraction: 0.8)
data processing step	Read count extraction and normalization were performed using CLC genomic benchwork
data processing step
data processing step	mm10
*processed data files format and content	tab-delimited text file includes raw counts for each Sample
*processed data files format and content	csv files include FPKM values for each Sample
PAIRED-END EXPERIMENTS
# If "paired-end" experiments are included, list the FASTQ files for each paired-end run in a row. Each row will become one sequencing run on a GEO Sample record (GSMxxxxxxx).
# Single-cell or Spatial transcriptomics data: If applicable, list index files (I1, I2, etc.) in "file name 3", "file name 4" columns.
# All raw files listed in PAIRED-END EXPERIMENTS must also be listed in the SAMPLES section above.
file name 1	file name 2	file name 3	file name 4
shControl_D0_L001_R1.fastq.gz	shControl_D0_L001_R2.fastq.gz
shControl_D0_L002_R1.fastq.gz	shControl_D0_L002_R2.fastq.gz
shControl_D5_R1.fastq.gz	shControl_D5_R2.fastq.gz
shKDM4D_D0_R1.fastq.gz	shKDM4D_D0_R2.fastq.gz
shKDM4D_D5_R1.fastq.gz	shKDM4D_D5_R2.fastq.gz

## Sheet: ChIP-seq EXAMPLE
# This EXAMPLE worksheet is for illustrative purposes only and is not editable. Please complete the “Metadata Template" for your submission.
STUDY
# This section describes the overall study.
# Information provided in this section will be displayed in a GEO Series record (GSExxxxxx) on a public web page.
# STUDY information must be listed in column B. Add more rows, if needed. Do not place text in column C or beyond.
*title	Nuclear lamin A/C phosphorylation by loss of Androgen Receptor is a global determinant of cancer-associated fibroblast activation
*summary (abstract)	Alterations of nuclear structure and function, and associated impact on gene transcription, are a hallmark of cancer cells. Little is known of these alterations in Cancer-Associated Fibroblasts (CAFs), a key component of the tumor stroma. Here we show that loss of androgen receptor (AR), which triggers early steps of CAF activation in human dermal fibroblasts (HDFs), leads to nuclear membrane alt…
*experimental design	ChIP-seq of Lamin AC in dermal fibroblasts with shRNA-induced silencing of androgen receptor (AR). The dermal fibroblasts were collected from two skin cancer patients.
*experimental design	ChIP-seq of the histone modification H3K27Ac in HDF-2 cells.
contributor	L,F,Schleif
contributor	Mathilde, Carpentier-Chauvin
contributor	Neil,Kelleher
supplementary file
SAMPLES
# Information provided in this section will be displayed in GEO Sample records (GSMxxxxxxx) on public web pages.
# A GEO Sample record will be created from each row in this section.
# Biological replicates of the same sample: If provided, should be listed on different rows and titled accordingly (biol rep 1, biol rep 2, and so on).
# Technical replicates, eg, the same libraries were run in different lanes of a flow cell or sequenced multiple times: If provided, list all raw files in the same row, adding more "raw file" columns as needed to accommodate all raw files.
# One library per row. All library names, titles and raw files must be unique.
*library name	*title	*library strategy	*organism	individual	disease state	**cell line	**cell type	treatment	ChIP antibody	*molecule	*single or paired-end	*instrument model	description	processed data file	*raw file	raw file
Patient 348_shControl, ChIP	Patient 348, dermal fibroblasts, shAR, LamAC (ChIP)	ChIP-Seq	Homo sapiens	Patient 348	skin cancer		Human dermal fibroblasts	shAR	LamAC (Abcam, #ab108595)	genomic DNA	paired-end	Illumina NovaSeq 6000	The raw data are being made available for controlled access in dbGaP.	Patient 348_shAR_LamAC.bw
Patient 348_shControl, INPUT	Patient 348, dermal fibroblasts, shAR, LamAC (Input)	ChIP-Seq	Homo sapiens	Patient 348	skin cancer		Human dermal fibroblasts	shAR	none	genomic DNA	paired-end	Illumina NovaSeq 6000	The raw data are being made available for controlled access in dbGaP.
Patient 88_shAR, ChIP	Patient 88, dermal fibroblasts, shAR, LamAC (ChIP)	ChIP-Seq	Homo sapiens	Patient 88	skin cancer		Human dermal fibroblasts	shAR	LamAC (Abcam, #ab108595)	genomic DNA	paired-end	Illumina NovaSeq 6000	The raw data are being made available for controlled access in dbGaP.	Patient 88_shAR_LamAC.bw
Patient 88_shAR, INPUT	Patient 88, dermal fibroblasts, shAR, LamAC (Input)	ChIP-Seq	Homo sapiens	Patient 88	skin cancer		Human dermal fibroblasts	shAR	none	genomic DNA	paired-end	Illumina NovaSeq 6000	The raw data are being made available for controlled access in dbGaP.
HDF2, ChIP	HDF2 cells, H3K27Ac (ChIP)	ChIP-Seq	Homo sapiens			HDF-2	Human dermal fibroblasts	none	H3K27Ac (Abcam, #ab4729)	genomic DNA	paired-end	Illumina NovaSeq 6000		HDF2_H3K27Ac.bw	HDF2_H3K27Ac_R1.fastq.gz	HDF2_H3K27Ac_R2.fastq.gz
HDF2, INPUT	HDF2 cells (Input)	ChIP-Seq	Homo sapiens			HDF-2	Human dermal fibroblasts	none	none	genomic DNA	paired-end	Illumina NovaSeq 6000			HDF2_Input_R1.fastq.gz	HDF2_Input_R2.fastq.gz
PROTOCOLS
# Information provided in this section will appear in each GEO Sample record (GSMxxxxxxx).
# PROTOCOLS information must be listed in column B. Add more rows, if needed. Do not place text in column C or beyond.
growth protocol optional	DMEM, 15% fetal bovine serum, 2mM glutamine, 1x penicillin/streptomycin. Cells were cultured at 37C at 5% CO2.
treatment protocol optional
*extract protocol	Cells were fixed with 1% formaldehyde for 10 minutes. After quenching and cell lysis, chromatin was sonicated using a E220 focused-ultrasonicator (Covaris).
*library construction protocol	ChIP-seq libraries were prepared using the KAPA HTP Library Preparation Kit complemented with NEXTflex DNA Barcodes from Bio Scientific. 10 ng of DNA was used as starting material for input and ip samples. Libraries were amplified using 13 cycles on the thermocycler. Post amplification libraries were size selected at 250-450bp in length using Agencourt AMPure XP beads from Beckman Coulter. Librar…
*data processing step	Basecalls were performed using bcl2fastq v2.17 for Novaseq output.
data processing step	ChIP-seq reads were trimmed from 3' end until the final base had a quality score > 30, using Trimmomatic v0.33, discarding reads left with < 20 bp
data processing step	ChIP-seq reads were aligned to the UCSC hg38 genome using Bowtie version 1.1.2. Only uniquely mapping reads with at most two mismatches were retained.
data processing step	To create ChIP-seq coverage plots, the locations of the mapped ChIP-seq reads were extended to 150 bp to represent sequenced fragments, renormalized (to reads per million, rpm) and reformatted in the bigWig file format.
data processing step	Peaks were called uing MACS v2.1.0 with the significance cut-off q-value <=0.01
data processing step	bigWig files were generated using the genomicRanges R package. Score represents the normalized coverage of DNA fragments at a given genomic coordinate. narrowPeak files were generated using MACS v2 with default settings.
*genome build/assembly	hg38
*processed data files format and content	bigWig, narrowPeak (except for Input sample)
PAIRED-END EXPERIMENTS
# If "paired-end" experiments are included, list the FASTQ files for each paired-end run in a row. Each row will become one sequencing run on a GEO Sample record (GSMxxxxxxx).
# Single-cell or Spatial transcriptomics data: If applicable, list index files (I1, I2, etc.) in "file name 3", "file name 4" columns.
# All raw files listed in PAIRED-END EXPERIMENTS must also be listed in the SAMPLES section above.
file name 1	file name 2	file name 3	file name 4
HDF2_H3K27Ac_R1.fastq.gz	HDF2_H3K27Ac_R2.fastq.gz
HDF2_Input_R1.fastq.gz	HDF2_Input_R2.fastq.gz

## Sheet: scRNA-seq EXAMPLE
# This EXAMPLE worksheet is for illustrative purposes only and is not editable. Please complete the “Metadata Template" for your submission.
STUDY
# This section describes the overall study.
# Information provided in this section will be displayed in a GEO Series record (GSExxxxxx) on a public web page.
# STUDY information must be listed in column B. Add more rows, if needed. Do not place text in column C or beyond.
*title	Dual RNA-seq of Helicobacter pylori and host cell transcriptomes reveals distinct host-pathogen interactions
*summary (abstract)	We have employed a single cell sequencing approach using 10x Genomics scRNAseq to study Helicobacter pylori infection of goblet cells (GCs). GCs are considered to be a homogeneous population in the intestinal epithelium. GCs and the mucus they secrete serve as an important barrier, preventing pathogens from invading the mucosa to cause intestinal inflammation. This study represents the first dual…
*experimental design	Following H. pylori-infection, GCs from the distal colon and the 8th portion of the small intestine (Si8) of RedMUC298trTg mice were isolated by Fluorescence-activated cell sorting (FACS) and analyzed using scRNA-seq.
contributor	Beatriz,Gonzalez Cato
contributor	O, Johansson
supplementary file
SAMPLES
# Information provided in this section will be displayed in GEO Sample records (GSMxxxxxxx) on public web pages.
# A GEO Sample record will be created from each row in this section.
# Biological replicates of the same sample: If provided, should be listed on different rows and titled accordingly (biol rep 1, biol rep 2, and so on).
# Technical replicates, eg, the same libraries were run in different lanes of a flow cell or sequenced multiple times: If provided, list all raw files in the same row, adding more "raw file" columns as needed to accommodate all raw files.
# One library per row. All library names, titles and raw files must be unique.
*library name	*title	*library strategy	*organism	*organism	**cell type	**tissue	age	sex	host strain	bacterial strain	infection	*molecule	*single or paired-end	*instrument model	description	processed data file	processed data file	processed data file	*raw file	raw file	raw file	raw file	raw file	raw file	raw file	raw file	raw file	raw file	raw file	raw file
Sample 1	Goblet cells, Si8, uninfected	scRNA-seq	Mus musculus		Goblet cells	8th section of the small intestine	6-8 weeks old	male	RedMUC298trTg		uninfected	total RNA	paired-end	Illumina NextSeq 500	10x Genomics	Si8_barcodes.tsv.gz	Si8_genes.tsv.gz	Si8_matrix.mtx.gz	uninfected_S1_L001_I1_001.fastq.gz	uninfected_S1_L001_R1_001.fastq.gz	uninfected_S1_L001_R2_001.fastq.gz	uninfected_S1_L002_I1_001.fastq.gz	uninfected_S1_L002_R1_001.fastq.gz	uninfected_S1_L002_R2_001.fastq.gz	uninfected_S1_L003_I1_001.fastq.gz	uninfected_S1_L003_R1_001.fastq.gz	uninfected_S1_L003_R2_001.fastq.gz	uninfected_S1_L004_I1_001.fastq.gz	uninfected_S1_L004_R1_001.fastq.gz	uninfected_S1_L004_R2_001.fastq.gz
Sample 2	Goblet cells, DC, uninfected	scRNA-seq	Mus musculus		Goblet cells	Distal colon	6-8 weeks old	male	RedMUC298trTg		uninfected	total RNA	paired-end	Illumina NextSeq 500	10x Genomics	DC_barcodes.tsv.gz	DC_genes.tsv.gz	DC_matrix.mtx.gz	uninfected_S2_L001_I1_001.fastq.gz	uninfected_S2_L001_R1_001.fastq.gz	uninfected_S2_L001_R2_001.fastq.gz	uninfected_S2_L002_I1_001.fastq.gz	uninfected_S2_L002_R1_001.fastq.gz	uninfected_S2_L002_R2_001.fastq.gz	uninfected_S2_L003_I1_001.fastq.gz	uninfected_S2_L003_R1_001.fastq.gz	uninfected_S2_L003_R2_001.fastq.gz	uninfected_S2_L004_I1_001.fastq.gz	uninfected_S2_L004_R1_001.fastq.gz	uninfected_S2_L004_R2_001.fastq.gz
Sample 3	Goblet cells, Si8, H.pylori-infected	scRNA-seq	Mus musculus	Helicobacter pylori 26695	Goblet cells	8th section of the small intestine	6-8 weeks old	male	RedMUC298trTg	26695	H. pylori 26695	total RNA	paired-end	Illumina NextSeq 500	10x Genomics	Host_bacterial_Si8_barcodes.tsv.gz	Host_bacterial_Si8_genes.tsv.gz	Host_bacterial_Si8_matrix.mtx.gz	Infected_S1_L001_I1_001.fastq.gz	Infected_S1_L001_R1_001.fastq.gz	Infected_S1_L001_R2_001.fastq.gz	Infected_S1_L002_I1_001.fastq.gz	Infected_S1_L002_R1_001.fastq.gz	Infected_S1_L002_R2_001.fastq.gz	Infected_S1_L003_I1_001.fastq.gz	Infected_S1_L003_R1_001.fastq.gz	Infected_S1_L003_R2_001.fastq.gz	Infected_S1_L004_I1_001.fastq.gz	Infected_S1_L004_R1_001.fastq.gz	Infected_S1_L004_R2_001.fastq.gz
Sample 4	Goblet cells, DC, H.pylori-infected	scRNA-seq	Mus musculus	Helicobacter pylori 26695	Goblet cells	Distal colon	6-8 weeks old	male	RedMUC298trTg	26695	H. pylori 26695	total RNA	paired-end	Illumina NextSeq 500	10x Genomics	Host_bacterial_DC_barcodes.tsv.gz	Host_bacterial_DC_genes.tsv.gz	Host_bacterial_DC_matrix.mtx.gz	Infected_S2_L001_I1_001.fastq.gz	Infected_S2_L001_R1_001.fastq.gz	Infected_S2_L001_R2_001.fastq.gz	Infected_S2_L002_I1_001.fastq.gz	Infected_S2_L002_R1_001.fastq.gz	Infected_S2_L002_R2_001.fastq.gz	Infected_S2_L003_I1_001.fastq.gz	Infected_S2_L003_R1_001.fastq.gz	Infected_S2_L003_R2_001.fastq.gz	Infected_S2_L004_I1_001.fastq.gz	Infected_S2_L004_R1_001.fastq.gz	Infected_S2_L004_R2_001.fastq.gz
PROTOCOLS
# Information provided in this section will appear in each GEO Sample record (GSMxxxxxxx).
# PROTOCOLS information must be listed in column B. Add more rows, if needed. Do not place text in column C or beyond.
growth protocol optional
treatment protocol optional	Helicobacter pylori infection
*extract protocol	The isolated GC cells were resuspended in digestion buffer (HBSS with Mg2+/Ca2+ supplemented with 2 mg/ml collagenase type I and 40 U/ml DNase I) and incubated at 37 °C for 30 min. Cells were washed and re-suspended in PBS and stained with a Viability Dye, washed and resuspended in FACS buffer (HBSSwo, 2% v/v FCS, 5mM EDTA). Alive GCs were sorted using a FACS Jazz (Becton Dickinson) according to …
*library construction protocol	Library was performed according to the manufacter’s instructions (single cell 3’ v2 protocol, 10x Genomics). Briefly, GCs were resuspended in the master mix and loaded together with partitioning oil and gel beads into the chip to generate the gel bead-in-emulsion (GEM). The poly-A RNA from the cell lysate contained in every single GEM was retrotranscripted to cDNA, which contains an Ilumina R1 pr…
*data processing step	The demultiplexing, barcoded processing, gene counting and aggregation were made using the Cell Ranger software v2.1.1 (https://support.10xgenomics.com/single-cell-gene-expression/software/pipelines/latest/what-is-cell-ranger)
data processing step
data processing step
data processing step
data processing step
*genome build/assembly	Mouse mm10
*genome build/assembly	Helicobacter pylori ASM2599845v1
*processed data files format and content	Tab-separated values files and matrix files
PAIRED-END EXPERIMENTS
# If "paired-end" experiments are included, list the FASTQ files for each paired-end run in a row. Each row will become one sequencing run on a GEO Sample record (GSMxxxxxxx).
# Single-cell or Spatial transcriptomics data: If applicable, list index files (I1, I2, etc.) in "file name 3", "file name 4" columns.
# All raw files listed in PAIRED-END EXPERIMENTS must also be listed in the SAMPLES section above.
file name 1	file name 2	file name 3	file name 4
uninfected_S1_L001_I1_001.fastq.gz	uninfected_S1_L001_R1_001.fastq.gz	uninfected_S1_L001_R2_001.fastq.gz
uninfected_S1_L002_I1_001.fastq.gz	uninfected_S1_L002_R1_001.fastq.gz	uninfected_S1_L002_R2_001.fastq.gz
uninfected_S1_L003_I1_001.fastq.gz	uninfected_S1_L003_R1_001.fastq.gz	uninfected_S1_L003_R2_001.fastq.gz
uninfected_S1_L004_I1_001.fastq.gz	uninfected_S1_L004_R1_001.fastq.gz	uninfected_S1_L004_R2_001.fastq.gz
uninfected_S2_L001_I1_001.fastq.gz	uninfected_S2_L001_R1_001.fastq.gz	uninfected_S2_L001_R2_001.fastq.gz
uninfected_S2_L002_I1_001.fastq.gz	uninfected_S2_L002_R1_001.fastq.gz	uninfected_S2_L002_R2_001.fastq.gz
uninfected_S2_L003_I1_001.fastq.gz	uninfected_S2_L003_R1_001.fastq.gz	uninfected_S2_L003_R2_001.fastq.gz
uninfected_S2_L004_I1_001.fastq.gz	uninfected_S2_L004_R1_001.fastq.gz	uninfected_S2_L004_R2_001.fastq.gz
Infected_S1_L001_I1_001.fastq.gz	Infected_S1_L001_R1_001.fastq.gz	Infected_S1_L001_R2_001.fastq.gz
Infected_S1_L002_I1_001.fastq.gz	Infected_S1_L002_R1_001.fastq.gz	Infected_S1_L002_R2_001.fastq.gz
Infected_S1_L003_I1_001.fastq.gz	Infected_S1_L003_R1_001.fastq.gz	Infected_S1_L003_R2_001.fastq.gz
Infected_S1_L004_I1_001.fastq.gz	Infected_S1_L004_R1_001.fastq.gz	Infected_S1_L004_R2_001.fastq.gz
Infected_S2_L001_I1_001.fastq.gz	Infected_S2_L001_R1_001.fastq.gz	Infected_S2_L001_R2_001.fastq.gz
Infected_S2_L002_I1_001.fastq.gz	Infected_S2_L002_R1_001.fastq.gz	Infected_S2_L002_R2_001.fastq.gz
Infected_S2_L003_I1_001.fastq.gz	Infected_S2_L003_R1_001.fastq.gz	Infected_S2_L003_R2_001.fastq.gz
Infected_S2_L004_I1_001.fastq.gz	Infected_S2_L004_R1_001.fastq.gz	Infected_S2_L004_R2_001.fastq.gz

## Sheet: scMulti-omics seq EXAMPLE
# This EXAMPLE worksheet is for illustrative purposes only and is not editable. Please complete the “Metadata Template" for your submission.
STUDY
# This section describes the overall study.
# Information provided in this section will be displayed in a GEO Series record (GSExxxxxx) on a public web page.
# STUDY information must be listed in column B. Add more rows, if needed. Do not place text in column C or beyond.
*title	Immunization history imprints prolonged changes to the lymph node T-cell epigenome and transcriptome
*summary (abstract)	T-cells perform various homeostatic and immunological functions. Increasing evidence suggests that exposure to lysozyme invokes prolonged changes to tissue-resident macrophages, it remains unclear whether this occurs in lymph node T-cells. Employing a combination of single cell transcriptomics and epigenomic analysis, we studied the alterations to the lymph node T-cell compartment before and afte…
*experimental design	CITE-seq: C57BL/6 mice were immunized with hen egg lysozyme (HEL). Lymph nodes were harvested from 2 mice (1 unimmunized mouse and 1 immunized mouse), 9 days later. The cells were stained with CITE-seq antibodies (ADTs and HTOs), and T-cells were isolated by Fluorescence-activated cell sorting (FACS).
*experimental design	Multiome-seq: Single nuclei were extracted from unimmunized mice and immunized mice at 8 weeks post-immunization. Joint snRNA- and scATAC libraries were prepared using the 10x Genomics platform.
contributor	Monique, G, Phan
contributor	Tam, Nguyen
contributor	Abigail, K, Cooper
supplementary file	feature_reference.csv (OR feature_README.txt)
supplementary file	aggregation.csv (this file is required only when cellranger aggr is used and H5/HDF5 archives are submitted)
supplementary file
# MULTIOMIC FEATURES
# Please upload an additional file or files describing the Features (ADT, HTO, CMO, LMO, GDO, etc.) used in the submission.
# Feature data are REQUIRED and can be provided in csv or txt format.
#
# Preferred format: feature_reference.csv
# Add a "multiplexed_sample" column to the csv file, if appropriate.
#
# Alternative format: feature_README.txt (if feature_reference.csv is unavailable)
#
# This bubble illustrates the type of information that is expected in the supplementary "feature_README.txt" file (if feature_reference.csv file(s) is unavailable). Please ensure that your "feature_README.txt" file includes all data required for re-analysis and unambiguous interpretation of these data.
SAMPLES
# Information provided in this section will be displayed in GEO Sample records (GSMxxxxxxx) on public web pages.
# A GEO Sample record will be created from each row in this section.
# Biological replicates of the same sample: If provided, should be listed on different rows and titled accordingly (biol rep 1, biol rep 2, and so on).
# Technical replicates, eg, the same libraries were run in different lanes of a flow cell or sequenced multiple times: If provided, list all raw files in the same row, adding more "raw file" columns as needed to accommodate all raw files.
# One library per row. All library names, titles and raw files must be unique.
*library name	*title	*library strategy	*organism	**tissue	**cell type	treatment	library type	ADT	HTO	*molecule	*single or paired-end	*instrument model	description	description	processed data file	processed data file	processed data file	*raw file	raw file	raw file	raw file	raw file	raw file	raw file	raw file
lymph node_1_mRNA	Citeseq, T-cells, GEX	CITE-seq	Mus musculus	lymph nodes	T-cell	mixed sample (unimmunized, immunized)	mRNA			polyA RNA	paired-end	Illumina Novaseq 6000	polyA RNA	GEX (3' mRNA) library: read1 file contains cell barcode and UMI; read2 file contains transcript	mRNA_barcodes.tsv.gz	mRNA_features.tsv.gz	mRNA_matrix.mtx.gz	lymph_node_1_gex_S1_L001_R1_001.fq.gz	lymph_node_1_gex_S1_L001_R2_001.fq.gz	lymph_node_1_gex_S1_L001_I1_001.fq.gz	lymph_node_1_gex_S1_L001_I2_001.fq.gz	lymph_node_1_gex_S1_L002_R1_001.fq.gz	lymph_node_1_gex_S1_L002_R2_001.fq.gz	lymph_node_1_gex_S1_L002_I1_001.fq.gz	lymph_node_1_gex_S1_L002_I2_001.fq.gz
lymph node_1_adt	Citeseq, T-cells, ADT	CITE-seq	Mus musculus	lymph nodes	T-cell	mixed sample (unimmunized, immunized)	ADT	TotalSeq-A0106 anti-mouse CD11c, TotalSeq-A0015 anti-mouse Ly-6G, TotalSeq-A0013 anti-mouse Ly-6C		protein	paired-end	Illumina Novaseq 6000	Antibody-derived oligonucleotide (ADT)	ADT library: read1 file contains cell barcode and UMI; read2 file contains Antibody Derived Tag reads	adt_barcodes.tsv.gz	adt_features.tsv.gz	adt_matrix.mtx.gz	lymph_node_1_adt_S1_L001_R1_001.fq.gz	lymph_node_1_adt_S1_L001_R2_001.fq.gz		lymph_node_1_adt_S1_L002_R1_001.fq.gz	lymph_node_1_adt_S1_L002_R2_001.fq.gz
lymph node_1_hto	Citeseq, T-cells, HTO	CITE-seq	Mus musculus	lymph nodes	T-cell	mixed sample (unimmunized, immunized)	HTO		TotalSeq-A0301 anti-mouse Hashtag 1 (unimmunized mouse), TotalSeq-A0302 anti-mouse Hashtag 2 (immunized mouse)	protein	paired-end	Illumina Novaseq 6000	Hashtag-derived oligonucleotide (HTO)	HTO library: read1 file contains cell barcode and UMI; read2 file contains Hashtag Antibody Derived Tag reads	hto_barcodes.tsv.gz	hto_features.tsv.gz	hto_matrix.mtx.gz	lymph_node_1_hto_S2_L001_R1_001.fq.gz	lymph_node_1_hto_S2_L001_R2_001.fq.gz		lymph_node_1_hto_S2_L002_R1_001.fq.gz	lymph_node_1_hto_S2_L002_R2_001.fq.gz
lymph node_1_gdo	Citeseq, T-cells, GDO	CITE-seq	Mus musculus	lymph nodes	T-cell	mixed sample (unimmunized, immunized)	GDO			other	paired-end	Illumina Novaseq 6000	Guide-derived oligonucleotide (GDO)	GDO library: read1 file contains cell barcode and UMI; read2 file contains Guide Derived Tag reads	gdo_barcodes.tsv	gdo_features.tsv.gz	gdo_matrix.mtx.gz	lymph_node_1_gdo_S2_L001_R1_001.fq.gz	lymph_node_1_gdo_S2_L001_R2_001.fq.gz
lymph node_control_RNA	Multiome, T-cells, unimmunized, GEX	scRNA-seq	Mus musculus	lymph nodes	T-cell	unimmunized	mRNA			total RNA	paired-end	Illumina Novaseq 6000		3’ mRNA (v3.1 10x Genomics): read1 contains cell barcode and UMI; read2 contains transcript sequence	control_feature_bc_matrix.h5			lymph_node_control_RNA.R1.fq.gz	lymph_node_control_RNA.R2.fq.gz
lymph node_control_ATAC	Multiome, T-cells, unimmunized, ATAC	scATAC-seq	Mus musculus	lymph nodes	T-cell	unimmunized	ATAC			genomic DNA	paired-end	Illumina Novaseq 6000		ATAC: read1 contains cell barcode and UMI; read2 contains ATAC sequences	control_feature_bc_matrix.h5	control_atac_fragments.tsv.gz		lymph_node_control_ATAC.R1.fq.gz	lymph_node_control_ATAC.R2.fq.gz
lymph node_immunized_RNA	Multiome, T-cells, immunized, GEX	scRNA-seq	Mus musculus	lymph nodes	T-cell	immunized	mRNA			total RNA	paired-end	Illumina Novaseq 6000		3’ mRNA (v3.1 10x Genomics): read1 contains cell barcode and UMI; read2 contains transcript sequence	immunized_feature_bc_matrix.h5			lymph_node_immunized_RNA.R1.fq.gz	lymph_node_immunized_RNA.R2.fq.gz
lymph node_immunized_ATAC	Multiome, T-cells, immunized, ATAC	scATAC-seq	Mus musculus	lymph nodes	T-cell	immunized	ATAC			genomic DNA	paired-end	Illumina Novaseq 6000		ATAC: read1 contains cell barcode and UMI; read2 contains ATAC sequences	immunized_feature_bc_matrix.h5	immunized_atac_fragments.tsv.gz		lymph_node_immunized_ATAC.R1.fq.gz	lymph_node_immunized_ATAC.R2.fq.gz
PROTOCOLS
# Information provided in this section will appear in each GEO Sample record (GSMxxxxxxx).
# PROTOCOLS information must be listed in column B. Add more rows, if needed. Do not place text in column C or beyond.
growth protocol optional
treatment protocol optional
*extract protocol	T-cells sorted from unimmunized and immunized mice. Single cells were encapsulated in Gel-Beads-in emulsion (GEMs) using the 10X Controller with a Chromium Single Cell 3’ GEM Library and Gel Bead kit (Garvan Weizmann Centre for Cellular Genomics).
*library construction protocol	The CITE-seq and hashing protocol described by Stoeckius et al was used to generate an antibody-derived tag (ADT) sequencing library, a hashtag oligo (HTO) library and a 3’ gene expression library (Stoeckius et al.,2017) https://citeseq.files.wordpress.com/2019/02/cite-seq_and_hashing_protocol_190213.pdf
*library construction protocol	Multiomics methods listed in Musrati et al. Infection history imprints prolonged changes to the Kupffer Cell epigenome, transcriptome and function.
*data processing step	CITE-seq and Multiome files were demultiplexed using Cellranger mkfastq
data processing step	Demultiplexed data was processed using the Cellranger count pipeline
data processing step
data processing step
data processing step
*genome build/assembly	mm10
*processed data files format and content	CellRanger output files: mRNA_barcodes.tsv.gz, mRNA_features.tsv.gz, mRNA_matrix.mtx.gz
processed data files format and content	CellRanger output files: adt_barcodes.tsv.gz, adt_features.tsv.gz, adt_matrix.tsv.gz
processed data files format and content	CellRanger output files: hto_barcodes.tsv.gz, hto_features.tsv.gz, hto_matrix.tsv.gz
processed data files format and content	CellRanger output files: gdo_barcodes.tsv.gz, gdo_features.tsv.gz, gdo_matrix.tsv.gz, feature_reference.csv
PAIRED-END EXPERIMENTS
# If "paired-end" experiments are included, list the FASTQ files for each paired-end run in a row. Each row will become one sequencing run on a GEO Sample record (GSMxxxxxxx).
# Single-cell or Spatial transcriptomics data: If applicable, list index files (I1, I2, etc.) in "file name 3", "file name 4" columns.
# All raw files listed in PAIRED-END EXPERIMENTS must also be listed in the SAMPLES section above.
file name 1	file name 2	file name 3	file name 4
lymph_node_1_gex_S1_L001_R1_001.fq.gz	lymph_node_1_gex_S1_L001_R2_001.fq.gz	lymph_node_1_gex_S1_L001_I1_001.fq.gz	lymph_node_1_gex_S1_L001_I2_001.fq.gz
lymph_node_1_gex_S1_L002_R1_001.fq.gz	lymph_node_1_gex_S1_L002_R2_001.fq.gz	lymph_node_1_gex_S1_L002_I1_001.fq.gz	lymph_node_1_gex_S1_L002_I2_001.fq.gz
lymph_node_1_adt_S1_L001_R1_001.fq.gz	lymph_node_1_adt_S1_L001_R2_001.fq.gz
lymph_node_1_adt_S1_L002_R1_001.fq.gz	lymph_node_1_adt_S1_L002_R2_001.fq.gz
lymph_node_1_hto_S2_L001_R1_001.fq.gz	lymph_node_1_hto_S2_L001_R2_001.fq.gz
lymph_node_1_hto_S2_L002_R1_001.fq.gz	lymph_node_1_hto_S2_L002_R2_001.fq.gz
lymph_node_1_gdo_S2_L001_R1_001.fq.gz	lymph_node_1_gdo_S2_L001_R2_001.fq.gz
lymph_node_control_RNA.R1.fq.gz	lymph_node_control_RNA.R2.fq.gz
lymph_node_control_ATAC.R1.fq.gz	lymph_node_control_ATAC.R2.fq.gz
lymph_node_immunized_RNA.R1.fq.gz	lymph_node_immunized_RNA.R2.fq.gz
lymph_node_immunized_ATAC.R1.fq.gz	lymph_node_immunized_ATAC.R2.fq.gz

## Sheet: Spatial Transcriptomics EXAMPLE
# This EXAMPLE worksheet is for illustrative purposes only and is not editable. Please complete the “Metadata Template" for your submission.
STUDY
# This section describes the overall study.
# Information provided in this section will be displayed in a GEO Series record (GSExxxxxx) on a public web page.
# STUDY information must be listed in column B. Add more rows, if needed. Do not place text in column C or beyond.
*title	Spatial transcriptomics reveals functional compartmentalization of estrogen receptor positive (ER+) breast cancer
*summary (abstract)	Intratumor heterogeneity is one of the hallmarks of cancers, including breast cancers. We performed spatial transcriptomics to profile heterogeneous cell populations within ER+ breast cancers as well as to determine their importance for estrogen-dependent tumor growth. Our analysis has revealed the key functional compartments for developing targeted therapeutic strategies against ER+ breast cance…
*experimental design	Two ER+ breast cancer patient-derived xenografts (PDXs) with opposite estrogen responses for tumor growths were used for the analysis: estrogen-suppressed GS3 and estrogen-dependent SC31 models. GS3 and SC31 tumors treated with placebo or 17β-estradiol (E2) were analyzed using spatial transcriptomics.
contributor	Bing, Chen
contributor	Ryohei, Yamashita
contributor	Hitomi, Miyazaki
supplementary file
SAMPLES
# Information provided in this section will be displayed in GEO Sample records (GSMxxxxxxx) on public web pages.
# A GEO Sample record will be created from each row in this section.
# Biological replicates of the same sample: If provided, should be listed on different rows and titled accordingly (biol rep 1, biol rep 2, and so on).
# Technical replicates, eg, the same libraries were run in different lanes of a flow cell or sequenced multiple times: If provided, list all raw files in the same row, adding more "raw file" columns as needed to accommodate all raw files.
# One library per row. All library names, titles and raw files must be unique.
*library name	*title	*library strategy	*organism	**tissue	model	treatment	*molecule	*single or paired-end	*instrument model	description	processed data file	processed data file	processed data file	processed data file	processed data file	processed data file	processed data file	processed data file	processed data file	*raw file	raw file	raw file	raw file	raw file	raw file
39738_1-A1-well-GS3_Placebo_No-924	GS3 PDX, Placebo	Spatial Transcriptomics	Homo sapiens	GS3 breast cancer PDX	estrogen-suppressed GS3 model	Placebo	total RNA	paired-end	Illumina HiSeq 2500	Fresh frozen Spatial transcriptome sequencing	GS3-Placebo_aligned_fiducials.jpg	GS3-Placebo_detected_tissue_image.jpg	GS3-Placebo_scalefactors_json.json	GS3-Placebo_tissue_hires_image.png	GS3-Placebo_tissue_lowres_image.png	GS3-Placebo_tissue_positions_list.csv	39738_barcodes.tsv.gz	39738_features.tsv.gz	39738_matrix.mtx.gz	COHP_39738_1_K22028_CACCGCAC_S1_L003_R1_001.fastq.gz	COHP_39738_1_K22028_CACCGCAC_S1_L003_R2_001.fastq.gz	COHP_39738_1_K22028_CACCGCAC_S1_L003_I1_001.fastq.gz	COHP_39738_1_K22028_CACCGCAC_S1_L004_R1_001.fastq.gz	COHP_39738_1_K22028_CACCGCAC_S1_L004_R2_001.fastq.gz	COHP_39738_1_K22028_CACCGCAC_S1_L004_I1_001.fastq.gz
39739_2-B1-well-GS3_E2_No-922	GS3 PDX, E2	Spatial Transcriptomics	Homo sapiens	GS3 breast cancer PDX	estrogen-suppressed GS3 model	E2	total RNA	paired-end	Illumina HiSeq 2500	Fresh frozen Spatial transcriptome sequencing	GS3-E2_aligned_fiducials.jpg	GS3-E2_detected_tissue_image.jpg	GS3-E2_scalefactors_json.json	GS3-E2_tissue_hires_image.png	GS3-E2_tissue_lowres_image.png	GS3-E2_tissue_positions_list.csv	39739_barcodes.tsv.gz	39739_features.tsv.gz	39739_matrix.mtx.gz	COHP_39739_1_K22029_CGTCAAGG_S1_L003_R1_001.fastq.gz	COHP_39739_1_K22029_CGTCAAGG_S1_L003_R2_001.fastq.gz	COHP_39739_1_K22029_CGTCAAGG_S1_L003_I1_001.fastq.gz	COHP_39739_1_K22029_CGTCAAGG_S1_L004_R1_001.fastq.gz	COHP_39739_1_K22029_CGTCAAGG_S1_L004_R2_001.fastq.gz	COHP_39739_1_K22029_CGTCAAGG_S1_L004_I1_001.fastq.gz
39740_3-C1-well-SC-31_Placebo_No-819	SC31 PDX, Placebo	Spatial Transcriptomics	Homo sapiens	SC31 breast cancer PDX	estrogen-dependent SC31 model	Placebo	total RNA	paired-end	Illumina HiSeq 2500	Fresh frozen Spatial transcriptome sequencing	SC31-Placebo_aligned_fiducials.jpg	SC31-Placebo_detected_tissue_image.jpg	SC31-Placebo_scalefactors_json.json	SC31-Placebo_tissue_hires_image.png	SC31-Placebo_tissue_lowres_image.png	SC31-Placebo_tissue_positions_list.csv	39740_barcodes.tsv.gz	39740_features.tsv.gz	39740_matrix.mtx.gz	COHP_39740_1_K22030_TCGTCAAG_S1_L003_R1_001.fastq.gz	COHP_39740_1_K22030_TCGTCAAG_S1_L003_R2_001.fastq.gz	COHP_39740_1_K22030_TCGTCAAG_S1_L003_I1_001.fastq.gz	COHP_39740_1_K22030_TCGTCAAG_S1_L004_R1_001.fastq.gz	COHP_39740_1_K22030_TCGTCAAG_S1_L004_R2_001.fastq.gz	COHP_39740_1_K22030_TCGTCAAG_S1_L004_I1_001.fastq.gz
39741_4-D1-well-SC-31_E2_No-63	SC31 PDX, E2	Spatial Transcriptomics	Homo sapiens	SC31 breast cancer PDX	estrogen-dependent SC31 model	E2	total RNA	paired-end	Illumina HiSeq 2500	Fresh frozen Spatial transcriptome sequencing	SC31-E2_aligned_fiducials.jpg	SC31-E2_detected_tissue_image.jpg	SC31-E2_scalefactors_json.json	SC31-E2_tissue_hires_image.png	SC31-E2_tissue_lowres_image.png	SC31-E2_tissue_positions_list.csv	39741_barcodes.tsv.gz	39741_features.tsv.gz	39741_matrix.mtx.gz	COHP_39741_1_K22031_GAATTGGT_S1_L003_R1_001.fastq.gz	COHP_39741_1_K22031_GAATTGGT_S1_L003_R2_001.fastq.gz	COHP_39741_1_K22031_GAATTGGT_S1_L003_I1_001.fastq.gz	COHP_39741_1_K22031_GAATTGGT_S1_L004_R1_001.fastq.gz	COHP_39741_1_K22031_GAATTGGT_S1_L004_R2_001.fastq.gz	COHP_39741_1_K22031_GAATTGGT_S1_L004_I1_001.fastq.gz
PROTOCOLS
# Information provided in this section will appear in each GEO Sample record (GSMxxxxxxx).
# PROTOCOLS information must be listed in column B. Add more rows, if needed. Do not place text in column C or beyond.
growth protocol optional	GS3 and SC31 tumor pieces were implanted into the 4th mammary fat pads of 9-11-week-old NOD-SCID/IL2Rγ-/- mice.
treatment protocol optional	Once the implanted tumors were established, placebo or E2 (1 mg) pellet were implanted subcutaneously. To ensure that there was enough tumor mass remaining for the analysis, GS3 tumors were implanted in intact mice and treated with E2 only for 1 week, or with placebo for 2 weeks, while SC31 tumors were implanted in ovariectomized mice and were treated for 6 weeks. After the treatment periods, tum…
*extract protocol	Fresh frozen tissue were OCT embedded, and 10µm frozen sections were cut with cryostat
*library construction protocol	Spatial transcriptome sequencing libraries were prepared with 10xGenomics Visium Spatial Gene Expression Slides & Reagent kit according to manufacturer's construction
*data processing step	Raw sequencing data were processed using the 10x Genomics Space Ranger pipeline to generate FASTQ files
data processing step	Sequences were aligned to mm10 genome to gene expression count using Space Ranger's default settings
data processing step	Gene expression level of Refseq coding genes were quantified using Space Ranger's default settings
data processing step
data processing step
*genome build/assembly	mm10
*processed data files format and content	barcodes.tsv.gz: list of spatial barcodes
processed data files format and content	features.tsv.gz: list of gene IDs
processed data files format and content	matrix.mtx.gz: gene expresion count data in Matrix Market Exchange Format
processed data files format and content	aligned_fiducials.jpg.gz: aligned fiducials of the tissue image
processed data files format and content	detected_tissue_image.jpg.gz: image of tissue and spots
processed data files format and content	scalefactors_json.json.gz: scalefactors in json format
processed data files format and content	tissue_hires_image.png.gz: hi-res image of tissue
processed data files format and content	tissue_lowres_image.png.gz: low-res image of tissue
processed data files format and content	tissue_positions_list.csv.gz: list of spatial barcodes and the coordinates specifying spots
PAIRED-END EXPERIMENTS
# If "paired-end" experiments are included, list the FASTQ files for each paired-end run in a row. Each row will become one sequencing run on a GEO Sample record (GSMxxxxxxx).
# Single-cell or Spatial transcriptomics data: If applicable, list index files (I1, I2, etc.) in "file name 3", "file name 4" columns.
# All raw files listed in PAIRED-END EXPERIMENTS must also be listed in the SAMPLES section above.
file name 1	file name 2	file name 3	file name 4
COHP_39738_1_K22028_CACCGCAC_S1_L003_R1_001.fastq.gz	COHP_39738_1_K22028_CACCGCAC_S1_L003_R2_001.fastq.gz	COHP_39738_1_K22028_CACCGCAC_S1_L003_I1_001.fastq.gz
COHP_39738_1_K22028_CACCGCAC_S1_L004_R1_001.fastq.gz	COHP_39738_1_K22028_CACCGCAC_S1_L004_R2_001.fastq.gz	COHP_39738_1_K22028_CACCGCAC_S1_L004_I1_001.fastq.gz
COHP_39739_1_K22029_CGTCAAGG_S1_L003_R1_001.fastq.gz	COHP_39739_1_K22029_CGTCAAGG_S1_L003_R2_001.fastq.gz	COHP_39739_1_K22029_CGTCAAGG_S1_L003_I1_001.fastq.gz
COHP_39739_1_K22029_CGTCAAGG_S1_L004_R1_001.fastq.gz	COHP_39739_1_K22029_CGTCAAGG_S1_L004_R2_001.fastq.gz	COHP_39739_1_K22029_CGTCAAGG_S1_L004_I1_001.fastq.gz
COHP_39740_1_K22030_TCGTCAAG_S1_L003_R1_001.fastq.gz	COHP_39740_1_K22030_TCGTCAAG_S1_L003_R2_001.fastq.gz	COHP_39740_1_K22030_TCGTCAAG_S1_L003_I1_001.fastq.gz
COHP_39740_1_K22030_TCGTCAAG_S1_L004_R1_001.fastq.gz	COHP_39740_1_K22030_TCGTCAAG_S1_L004_R2_001.fastq.gz	COHP_39740_1_K22030_TCGTCAAG_S1_L004_I1_001.fastq.gz
COHP_39741_1_K22031_GAATTGGT_S1_L003_R1_001.fastq.gz	COHP_39741_1_K22031_GAATTGGT_S1_L003_R2_001.fastq.gz	COHP_39741_1_K22031_GAATTGGT_S1_L003_I1_001.fastq.gz
COHP_39741_1_K22031_GAATTGGT_S1_L004_R1_001.fastq.gz	COHP_39741_1_K22031_GAATTGGT_S1_L004_R2_001.fastq.gz	COHP_39741_1_K22031_GAATTGGT_S1_L004_I1_001.fastq.gz

## Sheet: Data validation
Instrument model	library strategy
HiSeq X Five	RNA-Seq
HiSeq X Ten	scRNA-seq
Illumina Genome Analyzer	miRNA-Seq
Illumina Genome Analyzer II	ncRNA-Seq
Illumina Genome Analyzer IIx	ChIP-Seq
Illumina HiScanSQ	ATAC-seq
Illumina HiSeq 1000	scATAC-seq
Illumina HiSeq 1500	Bisulfite-Seq
Illumina HiSeq 2000	Bisulfite-Seq (reduced representation)
Illumina HiSeq 2500	Spatial Transcriptomics
Illumina HiSeq 3000	CITE-seq
Illumina HiSeq 4000	CUT&Run
Illumina iSeq 100	CUT&Tag
Illumina MiniSeq	MNase-Seq
Illumina MiSeq	Hi-C
Illumina NextSeq 500	MBD-Seq
Illumina NovaSeq 6000	MRE-Seq
Illumina NovaSeq X	MeDIP-Seq
Illumina NovaSeq X Plus	DNase-Hypersensitivity
NextSeq 1000	Tn-Seq
NextSeq 2000	FAIRE-seq
NextSeq 550	SELEX
BGISEQ-500	RIP-Seq
DNBSEQ-G400	ChIA-PET
DNBSEQ-G400 FAST	BRU-Seq
DNBSEQ-G50	CRISPR Screen
DNBSEQ-T7	Capture-C
MGISEQ-2000RS	ChEC-seq
GridION	ChIRP-seq
MinION	DamID-Seq
PromethION	EM-seq
Ion GeneStudio S5	GRO-Seq
Ion GeneStudio S5 plus	HiChIP
Ion GeneStudio S5 prime	MeRIP-Seq
Ion Torrent Genexus	PRO-Seq
Ion Torrent PGM	RNA methylation
Ion Torrent Proton	Ribo-Seq
Ion Torrent S5	TCR-Seq
Ion Torrent S5 XL	BCR-Seq
PacBio RS	iCLIP
PacBio RS II	smallRNA-Seq
AB 5500 Genetic Analyzer	snRNA-Seq
AB 5500xl Genetic Analyzer	ssRNA-Seq
AB 5500xl-W Genetic Analysis System	RNA-Seq (CAGE)
AB SOLiD 3 Plus System	RNA-Seq (RACE)
AB SOLiD 4 System	16S rRNA-seq
AB SOLiD 4hq System	4C-Seq
AB SOLiD PI System	OTHER
AB SOLiD System
AB SOLiD System 2.0
AB SOLiD System 3.0
Sequel
Sequel II
Sequel IIe
454 GS
454 GS 20
454 GS FLX
454 GS FLX Titanium
454 GS FLX+
454 GS Junior
Complete Genomics
Element AVITI
FASTASeq 300
GenoCare 1600
GenoLab M
GS111
Helicos HeliScope
Onso
Revio
Sentosa SQ301
Tapestri
UG 100
